# Supplementary material for: The Toxic Effects of Pathogenic Ataxin-3 Variants in a Yeast Cellular Model
Source: PLoS One. 2015 Jun 8;10(6):e0129727. doi: 10.1371/journal.pone.0129727 (PMC4460139; doi:10.1371/journal.pone.0129727)
Supplement: S1 File — This file contains methods, figures and captions of: A) expression level quantification of the AT3 variants; b) growth rates assessed by duplication time; c) the effects of EGCG and tetracycline on colony-forming abilities of AT3 expressing strains; d) cytochrome C release assay. (ZIP) [file pone.0129727.s001.zip]

Archive with 5 entries (5 files):
- Fig B.tif
- Fig C.tif
- S1_Supporting information.docx
- Fig D.tif
- Fig A.tif
